# Supplementary material for: The role of longevity-related genetic variant interactions as predictors of survival after 85 years of age
Source: Mech Ageing Dev. 2024 Jun;219:111926. doi: 10.1016/j.mad.2024.111926 (PMC11166054; doi:10.1016/j.mad.2024.111926)
Supplement: Supplementary file 1 — Supplementary material. [file mmc1.xlsx]

## Sheet: ST1
Supplementary Table 1. Information about the selected SNPs.
SNP	Associated gene	Chromosome position (GRCh38)	Alleles (major/minor) in Croatian oldest-old population	MAF	Genotyping success rate	HWE p value (Yate's correction*)	Literature source for association with longevity
rs225119	PARK7	1:7984301	C/T	0.425	0.978593	0.81454	[1]
rs2360675	KLF7	2:207194916	C/A	0.491	0.972477	0.94693	[2]
rs12696304	TERC	3:169763483	C/G	0.259	0.963303	0.66292	[3,4]
rs3772190	TERC	3:169782699	G/A	0.228	0.966361	0.74402	[4]
rs16847897	TERC	3:169850328	G/C	0.292	0.978593	0.99628	[3,5]
rs572169	GHSR	3:172447937	C/T	0.275	0.963303	0.33245	[1,6]
rs33954691	TERT	5:1255405	G/A	0.103	0.966361	0.715 (0.862)	[4]
rs2706372	RAD50/IL13	5:132599785	C/T	0.272	0.960245	0.9968	[7]
rs2149954	LINC02227	5:158393594	C/T	0.38	0.981651	0.29106	[8,9]
rs12203592	IRF4	6:396321	C/T	0.074	0.975535	0.582 (0.803)	[10]
rs1800629	TNF	6:31575254	G/A	0.126	0.972477	0.31795	[11]
rs12206094	FOXO3	6:108584997	C/T	0.295	0.963303	0.92511	[12,13]
rs2802292	FOXO3	6:108587315	T/G	0.424	0.981651	0.7101	[13–16]
rs2764264	FOXO3	6:108613258	T/C	0.331	0.948012	0.88891	[12,13]
rs10457180	FOXO3	6:108643836	A/G	0.329	0.963303	0.74459	[17,18]
rs13217795	FOXO3	6:108652895	T/C	0.324	0.963303	0.5843	[12,13,19]
rs4946935	FOXO3	6:108679539	G/A	0.298	0.978593	0.9911	[18,20–22]
rs9456497	IGF2R	6:160022396	A/G	0.191	0.969419	0.85369	[6,23]
rs10455872	LPA	6:160589086	A/G	0.036	0.969419	0.039 (0.209)	[24,25]
rs1800795	IL6	7:22727026	G/C	0.448	0.948012	0.56212	[26–28]
rs2069837	IL6	7:22728408	A/G	0.077	0.969419	0.781 (0.942)	[9,29]
rs2267723	GHRHR	7:30967327	A/G	0.444	0.95107	0.99855	[1,30]
rs13251813	WRN	8:31106695	C/T	0.047	0.975535	0.934 (0.970)	[30]
rs4977756	CDKN2B	9:22068653	A/G	0.399	0.966361	0.95852	[24,31]
rs1333049	CDKN2B	9:22125504	G/C	0.47	0.972477	0.31889	[24,31,32]
rs4837525	PAPPA	9:116276279	G/A	0.373	0.960245	0.68613	[1]
rs533984	MRE11A	11:94466106	G/A	0.396	0.960245	0.58884	[1]
rs17202060	TXNRD1	12:104337068	C/T	0.336	0.960245	0.81174	[1]
rs3184504	SH2B3	12:111446804	T/C	0.484	0.966361	0.99984	[24,25,31,33]
rs1207362	KLOTHO	13:33038702	G/T	0.312	0.960245	0.66854	[6]
rs9536314	KLOTHO	13:33054001	T/G	0.118	0.981651	0.17319	[34,35]
rs9527025	KLOTHO	13:33054056	G/C	0.118	0.981651	0.17319	[36,37]
rs2229765	IGF1R	15:98934996	G/A	0.436	0.957187	0.85093	[38,39]
rs12437963	IGF1R	15:98953630	A/G	0.144	0.975535	0.95957	[1]
rs1042522	TP53	17:7676154	C/G	0.238	0.975535	0.44819	[40,41]
rs2078486	TP53	17:7679765	G/A	0.077	0.969419	0.996 (0.959)	[1]
rs107251	SIRT6	19:4176088	C/T	0.101	0.981651	0.984 (0.993)	[22]
rs2075650	TOMM40	19:44892362	A/G	0.142	0.981651	0.77642	[7,24,42–44]
rs429358	APOE	19:44908684	T/C	0.081	0.948012	1.000 (0.941)	[42,45]
rs7412	APOE	19:44908822	C/T	0.076	0.963303	0.644 (0.850)	[29,31]
rs4420638	APOC1	19:44919689	A/G	0.117	0.963303	0.93878	[8,24,25,31,44,46,47]
rs50871	ERCC2	19:45359257	A/C	0.46	0.966361	0.90202	[1]
rs6067484	PTPN1	20:50536246	A/G	0.279	0.963303	0.79566	[1]
Table shows rs code, gene associated with the SNP; chromosome position (in GRCh38), references for literature sources in which association with longevity was reported; along with data that refers to the studied Croatian population: alleles (major/minor), minor allele frequencies (MAF), genotyping success rate, HWE.
* Yate's correction for continuity was applied for cases where observed number of individuals in one of the cells of the Punnet Square was smaller than 5.
References:
1	Dato S, Soerensen M, De Rango F, et al. The genetic component of human longevity: New insights from the analysis of pathway-based SNP-SNP interactions. Aging Cell. 2018;17(3):1-12. doi:10.1111/acel.12755
2	Harris SE, Hagenaars SP, Davies G, et al. Molecular genetic contributions to self-rated health. Int J Epidemiol. 2017;46(3):994-1009. doi:10.1093/ije/dyw219
3	Codd V, Mangino M, Van Der Harst P, et al. Common variants near TERC are associated with mean telomere length. Nat Genet. 2010;42(3):197-199. doi:10.1038/ng.532
4	Soerensen M, Thinggaard M, Nygaard M, et al. Genetic variation in TERT and TERC and human leukocyte telomere length and longevity: a cross-sectional and longitudinal analysis. Aging Cell. 2012;11(2):223-227. doi:10.1111/j.1474-9726.2011.00775.x
5	Shen Q, Zhang Z, Yu L, et al. Common variants near TERC are associated with leukocyte telomere length in the Chinese Han population. Eur J Hum Genet. 2011;19(6):721-723. doi:10.1038/EJHG.2011.4
6	Soerensen M, Dato S, Tan Q, et al. Human longevity and variation in GH/IGF-1/insulin signaling, DNA damage signaling and repair and pro/antioxidant pathway genes: Cross sectional and longitudinal studies. Exp Gerontol. 2012;47(5):379-387. doi:10.1016/j.exger.2012.02.010
7	Flachsbart F, Ellinghaus D, Gentschew L, et al. Immunochip analysis identifies association of the RAD50/IL13 region with human longevity. Aging Cell. 2016;15(3):585-588. doi:10.1111/acel.12471
8	Deelen J, Beekman M, Uh HW, et al. Genome-wide association meta-analysis of human longevity identifies a novel locus conferring survival beyond 90 years of age. Hum Mol Genet. 2014;23(16):4420-4432. doi:10.1093/hmg/ddu139
9	Zeng Y, Nie C, Min J, et al. Novel loci and pathways significantly associated with longevity. Sci Rep. 2016;6:21243-21243. doi:10.1038/SREP21243
10	Timmers PRHJ, Wilson JF, Joshi PK, Deelen J. Multivariate genomic scan implicates novel loci and haem metabolism in human ageing. Nat Commun. 2020;11(1):1-10. doi:10.1038/s41467-020-17312-3
11	Yao S, Zhu YS, Shi GP, et al. Associations of TNF-Α −308 G>A and TNF-Β 252 A>G with Physical Function and BNP—Rugao Longevity and Ageing Study. Journal of Nutrition, Health and Aging. 2020;24(3):358-363. doi:10.1007/s12603-020-1336-1
12	Soerensen M, Dato S, Christensen K, et al. Replication of an association of variation in the FOXO3A gene with human longevity using both case–control and longitudinal data. Aging Cell. 2010;9(6):1010-1017. doi:10.1111/j.1474-9726.2010.00627.x
13	Flachsbart F, Caliebe A, Kleindorp R, et al. Association of FOXO3A variation with human longevity confirmed in German centenarians. Proceedings of the National Academy of Sciences. 2009;106(8):2700-2705. doi:10.1073/pnas.0809594106
14	Willcox BJ, Donlon TA, He Q, et al. FOXO3A genotype is strongly associated with human longevity. Proc Natl Acad Sci U S A. 2008;105(37):13987-13992. doi:10.1073/pnas.0801030105
15	Anselmi CV, Malovini A, Roncarati R, et al. Association of the FOXO3A locus with extreme longevity in a Southern Italian centenarian study. Rejuvenation Res. 2009;12(2):95-103. doi:10.1089/rej.2008.0827
16	Bao JM, Song XL, Hong YQ, et al. Association between FOXO3A gene polymorphisms and human longevity: A meta-analysis. Asian J Androl. 2014;16(3):446-452. doi:10.4103/1008-682X.123673
17	Broer L, Buchman AS, Deelen J, et al. GWAS of Longevity in CHARGE Consortium Confirms APOE and FOXO3 Candidacy. The Journals of Gerontology: Series A. 2015;70(1):110-118. doi:10.1093/GERONA/GLU166
18	Flachsbart F, Dose J, Gentschew L, et al. Identification and characterization of two functional variants in the human longevity gene FOXO3. Nat Commun. 2017;8(1):1-12. doi:10.1038/s41467-017-02183-y
19	Li Y, Wang WJ, Cao H, et al. Genetic association of FOXO1A and FOXO3A with longevity trait in Han Chinese populations. Hum Mol Genet. 2009;18(24):4897-4904. doi:10.1093/hmg/ddp459
20	Pawlikowska L, Hu D, Huntsman S, et al. Association of common genetic variation in the insulin/IGF1 signaling pathway with human longevity. Aging Cell. 2009;8(4):460-472. doi:10.1111/j.1474-9726.2009.00493.x
21	Bae H, Gurinovich A, Malovini A, et al. Effects of FOXO3 Polymorphisms on Survival to Extreme Longevity in Four Centenarian Studies. J Gerontol A Biol Sci Med Sci. 2018;73(11):1439-1447. doi:10.1093/GERONA/GLX124
22	TenNapel MJ, Lynch CF, Burns TL, et al. SIRT6 Minor Allele Genotype Is Associated with &gt;5-Year Decrease in Lifespan in an Aged Cohort. Nazir A, ed. PLoS One. 2014;9(12):e115616. doi:10.1371/journal.pone.0115616
23	Li N, Luo H, Liu X, et al. Association study of polymorphisms in FOXO3, AKT1 and IGF-2R genes with human longevity in a Han Chinese population. Oncotarget. 2016;7(1):23-32. doi:10.18632/oncotarget.6627
24	Fortney K, Dobriban E, Garagnani P, et al. Genome-Wide Scan Informed by Age-Related Disease Identifies Loci for Exceptional Human Longevity. PLoS Genet. 2015;11(12):e1005728-e1005728. doi:10.1371/JOURNAL.PGEN.1005728
25	Joshi PK, Pirastu N, Kentistou KA, et al. Genome-wide meta-analysis associates HLA-DQA1/DRB1 and LPA and lifestyle factors with human longevity. Nat Commun. 2017;8(1):910-910. doi:10.1038/S41467-017-00934-5
26	Christiansen L, Bathum L, Andersen-Ranberg K, Jeune B, Christensen K. Modest implication of interleukin-6 promoter polymorphisms in longevity. Mech Ageing Dev. 2004;125(5):391-395. doi:10.1016/J.MAD.2004.03.004
27	Albani D, Batelli S, Polito L, et al. Interleukin-6 plasma level increases with age in an Italian elderly population (“The Treviso Longeva”-Trelong-study) with a sex-specific contribution of rs1800795 polymorphism. Age (Omaha). 2009;31(2):155-162. doi:10.1007/s11357-009-9092-5
28	Revelas M, Thalamuthu A, Oldmeadow C, et al. Review and meta-analysis of genetic polymorphisms associated with exceptional human longevity. Mech Ageing Dev. 2018;175:24-34. doi:10.1016/j.mad.2018.06.002
29	Deelen J, Evans DS, Arking DE, et al. A meta-analysis of genome-wide association studies identifies multiple longevity genes. Nat Commun. 2019;10(1):3669. doi:10.1038/s41467-019-11558-2
30	Soerensen M, Dato S, Tan Q, et al. Human longevity and variation in GH/IGF-1/insulin signaling, DNA damage signaling and repair and pro/antioxidant pathway genes: Cross sectional and longitudinal studies. Exp Gerontol. 2012;47(5):379-387. doi:10.1016/j.exger.2012.02.010
31	Pilling LC, Atkins JL, Bowman K, et al. Human longevity is influenced by many genetic variants: evidence from 75,000 UK Biobank participants. Aging. 2016;8(3):547-560. doi:10.18632/AGING.100930
32	Pinós T, Fuku N, Cámara Y, et al. The rs1333049 polymorphism on locus 9p21.3 and extreme longevity in Spanish and Japanese cohorts. Age (Omaha). 2014;36(2):933-943. doi:10.1007/s11357-013-9593-0
33	Kuo CL, Joaquim M, Kuchel GA, et al. The Longevity-Associated SH2B3 (LNK) Genetic Variant: Selected Aging Phenotypes in 379,758 Subjects. Le Couteur D, ed. The Journals of Gerontology: Series A. 2020;75(9):1656-1662. doi:10.1093/gerona/glz191
34	Tindale LC, Leach S, Spinelli JJ, Brooks-Wilson AR. Lipid and Alzheimer’s disease genes associated with healthy aging and longevity in healthy oldest-old. Oncotarget. 2017;8(13):20612-20621. doi:10.18632/oncotarget.15296
35	Zhu Z, Xia W, Cui Y, et al. Klotho gene polymorphisms are associated with healthy aging and longevity: Evidence from a meta-analysis. Mech Ageing Dev. 2019;178:33-40. doi:10.1016/j.mad.2018.12.003
36	Arking DE, Krebsova A, Macek M, et al. Association of human aging with a functional variant of klotho. Proceedings of the National Academy of Sciences. 2002;99(2):856-861. doi:10.1073/pnas.022484299
37	Pereira RMR, Freitas TQ, Franco AS, et al. KLOTHO polymorphisms and age-related outcomes in community-dwelling older subjects: The São Paulo Ageing &amp; Health (SPAH) Study. Sci Rep. 2020;10(1):8574. doi:10.1038/s41598-020-65441-y
38	Bonafè M, Barbieri M, Marchegiani F, et al. Polymorphic Variants of Insulin-Like Growth Factor I (IGF-I) Receptor and Phosphoinositide 3-Kinase Genes Affect IGF-I Plasma Levels and Human Longevity: Cues for an Evolutionarily Conserved Mechanism of Life Span Control. J Clin Endocrinol Metab. 2003;88(7):3299-3304. doi:10.1210/jc.2002-021810
39	Albani D, Batelli S, Polito L, et al. A polymorphic variant of the insulin-like growth factor 1 (IGF-1) receptor correlates with male longevity in the Italian population: A genetic study and evaluation of circulating IGF-1 from the “treviso Longeva (TRELONG)” study. BMC Geriatr. 2009;9(1):1-7. doi:10.1186/1471-2318-9-19
40	Van Heemst D, Mooijaart SP, Beekman M, et al. Variation in the human TP53 gene affects old age survival and cancer mortality. Exp Gerontol. 2005;40(1-2):11-15. doi:10.1016/j.exger.2004.10.001
41	Groß S, Immel UD, Klintschar M, Bartel F. Germline genetics of the p53 pathway affect longevity in a gender specific manner. Curr Aging Sci. 2014;7(2):91-100. doi:10.2174/1874609807666140321150751
42	Deelen J, Beekman M, Uh HW, et al. Genome-wide association study identifies a single major locus contributing to survival into old age; the APOE locus revisited. Aging Cell. 2011;10(4):686-698. doi:10.1111/j.1474-9726.2011.00705.x
43	Sebastiani P, Bae H, Sun FX, et al. Meta‐analysis of genetic variants associated with human exceptional longevity. Aging. 2013;5(9):653-661. doi:10.18632/AGING.100594
44	Shadyab AH, Kooperberg C, Reiner AP, et al. Replication of Genome-Wide Association Study Findings of Longevity in White, African American, and Hispanic Women: The Women’s Health Initiative. Journals of Gerontology - Series A Biological Sciences and Medical Sciences. 2017;72(10):1401-1406. doi:10.1093/gerona/glw198
45	Soerensen M, Dato S, Tan Q, et al. Evidence from case–control and longitudinal studies supports associations of genetic variation in APOE, CETP, and IL6 with human longevity. Age (Omaha). 2013;35(2):487-500. doi:10.1007/s11357-011-9373-7
46	Nebel A, Kleindorp R, Caliebe A, et al. A genome-wide association study confirms APOE as the major gene influencing survival in long-lived individuals. Mech Ageing Dev. 2011;132(6-7):324-330. doi:10.1016/j.mad.2011.06.008
47	Beekman M, Blanché H, Perola M, et al. Genome-wide linkage analysis for human longevity: Genetics of healthy aging study. Aging Cell. 2013;12(2):184-193. doi:10.1111/acel.12039

## Sheet: ST2
Supplementary Table 2. The results of Cox regression survival analyses with bootstrapping for all the 359 tested models of single SNPs and their interactions.
First SNP	Second SNP	First SNP				Second SNP				Interaction
		p-value	HR	95% CI for HR		p-value	HR	95% CI for HR		p-value	HR	95% CI for HR
				Lower	Upper			Lower	Upper			Lower	Upper
PARK7 rs225119	KLF7 rs2360675	0.879	0.975443	0.717	1.32	0.932	0.986511	0.752	1.262	0.876	0.978859	0.753	1.274
PARK7 rs225119	TERC rs12696304	0.994	1.00102	0.608	1.699	0.519	0.919877	0.693	1.212	0.856	0.97248	0.689	1.32
PARK7 rs225119	TERC rs3772190	0.521	0.924759	0.728	1.169	0.591	1.08048	0.828	1.47	0.539	1.10713	0.802	1.499
PARK7 rs225119	TERC rs16847897	0.413	1.20947	0.757	1.912	0.8	0.963753	0.73	1.314	0.32	0.858241	0.623	1.16
PARK7 rs225119	GHSR rs572169	0.738	0.916486	0.526	1.448	0.97	1.00508	0.71	1.377	0.87	1.02707	0.779	1.452
PARK7 rs225119	RAD50/IL13 rs2706372	0.931	0.907915	0.78	1.271	0.739	0.99668	0.773	1.429	0.696	1.03329	0.72	1.257
PARK7 rs225119	LINC02227 rs2149954	0.212	1.17001	0.905	1.498	0.213	1.18083	0.908	1.554	0.044	0.776426	0.605	1.002
PARK7 rs225119	FOXO3 rs12206094	0.904	0.988285	0.791	1.237	0.574	1.08235	0.817	1.495	0.688	0.940023	0.695	1.242
PARK7 rs225119	FOXO3 rs2802292	0.5	0.920356	0.714	1.189	0.484	0.899605	0.663	1.267	0.72	1.05008	0.787	1.369
PARK7 rs225119	FOXO3 rs2764264	0.466	0.925501	0.739	1.161	0.389	0.879768	0.634	1.186	0.422	1.10997	0.832	1.477
PARK7 rs225119	FOXO3 rs10457180	0.356	0.907746	0.732	1.116	0.488	0.902236	0.676	1.175	0.539	1.08728	0.845	1.419
PARK7 rs225119	FOXO3 rs13217795	0.407	0.915666	0.736	1.135	0.398	0.889199	0.641	1.207	0.569	1.08178	0.03	1.438
PARK7 rs225119	FOXO3 rs4946935	0.35	0.910001	0.737	1.106	0.748	0.956014	0.712	1.29	0.528	1.08799	0.842	1.423
PARK7 rs225119	IGF2R rs9456497	0.697	0.953131	0.745	1.261	0.754	0.954792	0.695	1.309	0.922	1.01639	0.748	1.334
PARK7 rs225119	IL6 rs1800795	0.544	1.10396	0.79	1.548	0.458	1.09297	0.854	1.402	0.266	0.868231	0.665	1.129
PARK7 rs225119	GHRHR rs2267723	0.352	0.843118	0.576	1.266	0.286	0.880712	0.69	1.108	0.351	1.1124	0.875	1.439
PARK7 rs225119	CDKN2B rs4977756	0.851	1.02773	0.759	1.343	0.495	1.09522	0.801	1.468	0.564	0.920835	0.706	1.236
PARK7 rs225119	CDKN2B rs1333049	0.615	1.07587	0.782	1.409	0.269	1.15225	0.89	1.468	0.376	0.890722	0.7	1.164
PARK7 rs225119	PAPPA rs4837525	0.935	1.01744	0.693	1.51	0.559	0.920791	0.688	1.24	0.726	0.956869	0.746	1.251
PARK7 rs225119	MRE11A rs533984	0.657	0.908074	0.597	1.387	0.657	1.02771	0.597	1.37	0.784	1.04197	0.71	1.368
PARK7 rs225119	TXNRD1 rs17202060	0.875	1.02124	0.767	1.327	0.277	1.18738	0.872	1.654	0.487	0.901222	0.68	1.194
PARK7 rs225119	SH2B3 rs3184504	0.766	1.0488	0.781	1.426	0.903	1.01379	0.768	1.301	0.45	0.900529	0.692	1.206
PARK7 rs225119	KLOTHO rs1207362	0.726	1.06206	0.734	1.507	0.812	0.97065	0.72	1.274	0.538	0.92949	0.717	1.219
PARK7 rs225119	IGF1R rs2229765	0.594	0.912489	0.675	1.283	0.728	1.04697	0.808	1.387	0.571	1.07195	0.823	1.353
PARK7 rs225119	TP53 rs1042522	0.25	0.873621	0.676	1.104	0.043	0.721911	0.504	0.981	0.18	1.22313	0.941	1.732
PARK7 rs225119	ERCC2 rs50871	0.469	0.90157	0.671	1.201	0.517	0.928812	0.752	1.178	0.631	1.05352	0.847	1.302
PARK7 rs225119	PTPN1 rs6067484	0.063	0.803985	0.647	1.019	0.023	0.698134	0.504	0.962	0.045	1.36584	0.986	1.883
KLF7 rs2360675	TERC rs12696304	0.206	0.76083	0.48	1.166	0.129	0.750504	0.514	1.088	0.252	1.16969	0.89	1.567
KLF7 rs2360675	TERC rs3772190	0.858	1.021	0.805	1.303	0.152	1.3244	0.88	1.958	0.438	0.895704	0.671	1.181
KLF7 rs2360675	TERC rs16847897	0.431	1.16596	0.742	1.744	0.861	0.967718	0.649	1.342	0.345	0.873824	0.665	1.188
KLF7 rs2360675	GHSR rs572169	0.578	0.864993	0.512	1.428	0.781	0.95076	0.613	1.353	0.657	1.0773	0.802	1.483
KLF7 rs2360675	RAD50/IL13 rs2706372	0.107	0.832206	0.66	1.023	0.129	0.754111	0.507	1.08	0.063	1.31457	0.998	1.804
KLF7 rs2360675	LINC02227 rs2149954	0.626	1.0573	0.824	1.32	0.69	1.06077	0.796	1.406	0.313	0.883531	0.7	1.138
KLF7 rs2360675	FOXO3 rs12206094	0.487	0.926939	0.75	1.158	0.767	0.952068	0.711	1.294	0.526	1.07448	0.845	1.334
KLF7 rs2360675	FOXO3 rs2802292	0.121	0.813478	0.62	1.065	0.095	0.76471	0.55	1.053	0.098	1.22425	0.953	1.581
KLF7 rs2360675	FOXO3 rs2764264	0.679	0.957317	0.755	1.215	0.864	0.969731	0.715	1.33	0.989	1.00142	0.771	1.3
KLF7 rs2360675	FOXO3 rs10457180	0.675	0.955804	0.754	1.191	0.746	0.955152	0.73	1.3	0.858	1.02213	0.8	1.297
KLF7 rs2360675	FOXO3 rs13217795	0.652	0.947143	0.749	1.189	0.569	0.922219	0.698	1.274	0.724	1.0396	0.816	1.293
KLF7 rs2360675	FOXO3 rs4946935	0.917	0.926561	0.818	1.209	0.752	0.968318	0.868	1.221	0.371	1.06888	0.8	1.08
KLF7 rs2360675	IGF2R rs9456497	0.793	1.02626	0.855	1.269	0.447	1.16151	0.794	1.761	0.259	0.848014	0.616	1.135
KLF7 rs2360675	IL6 rs1800795	0.357	0.847541	0.592	1.204	0.355	0.865563	0.626	1.179	0.395	1.11452	0.868	1.459
KLF7 rs2360675	GHRHR rs2267723	0.706	0.937722	0.649	1.347	0.683	0.941886	0.697	1.276	0.809	1.02954	0.808	1.303
KLF7 rs2360675	CDKN2B rs4977756	0.425	1.10835	0.875	1.445	0.189	1.2149	0.896	1.657	0.175	0.853608	0.668	1.077
KLF7 rs2360675	CDKN2B rs1333049	0.813	0.963318	0.721	1.281	0.85	1.03058	0.765	1.365	0.966	1.00574	0.801	1.278
KLF7 rs2360675	PAPPA rs4837525	0.317	0.837247	0.607	1.226	0.066	0.775036	0.594	1.063	0.243	1.13489	0.903	1.411
KLF7 rs2360675	MRE11A rs533984	0.289	0.822017	0.5	1.232	0.632	0.926318	0.692	1.309	0.318	1.14523	0.871	1.483
KLF7 rs2360675	TXNRD1 rs17202060	0.271	0.872204	0.685	1.137	0.621	0.921575	0.666	1.318	0.215	1.17666	0.899	1.52
KLF7 rs2360675	SH2B3 rs3184504	0.709	0.944863	0.666	1.302	0.496	0.896165	0.621	1.239	0.824	1.0287	0.757	1.387
KLF7 rs2360675	KLOTHO rs1207362	0.749	0.937286	0.598	1.368	0.462	0.889309	0.64	1.231	0.87	1.01993	0.785	1.332
KLF7 rs2360675	IGF1R rs2229765	0.361	0.865805	0.647	1.177	0.92	0.987073	0.742	1.322	0.337	1.12403	0.885	1.426
KLF7 rs2360675	TP53 rs1042522	0.426	0.91547	0.726	1.137	0.182	0.774069	0.541	1.107	0.471	1.11626	0.834	1.54
KLF7 rs2360675	ERCC2 rs50871	0.87	1.02192	0.78	1.38	0.922	1.01482	0.792	1.332	0.591	0.950789	0.782	1.154
KLF7 rs2360675	PTPN1 rs6067484	0.741	0.959541	0.747	1.21	0.462	0.887742	0.662	1.245	0.972	1.00513	0.772	1.314
TERC rs12696304	GHSR rs572169	0.442	0.797461	0.387	1.232	0.729	0.901068	0.444	1.442	0.646	1.08331	0.813	1.634
TERC rs12696304	RAD50/IL13 rs2706372	0.131	0.805534	0.594	1.053	0.249	0.719864	0.392	1.234	0.221	1.24412	0.888	1.784
TERC rs12696304	LINC02227 rs2149954	0.257	0.853549	0.632	1.113	0.455	0.833134	0.509	1.302	0.57	1.08786	0.819	1.486
TERC rs12696304	FOXO3 rs12206094	0.487	0.908601	0.688	1.195	0.74	1.08047	0.676	1.809	0.833	0.969347	0.699	1.298
TERC rs12696304	FOXO3 rs2802292	0.953	0.991872	0.731	1.368	0.6	1.1399	0.708	1.923	0.443	0.886309	0.637	1.213
TERC rs12696304	FOXO3 rs2764264	0.85	0.973093	0.746	1.269	0.4	1.23152	0.748	2.008	0.318	0.858547	0.632	1.188
TERC rs12696304	FOXO3 rs10457180	0.947	0.987763	0.767	1.314	0.36	1.2328	0.766	1.994	0.309	0.861532	0.642	1.179
TERC rs12696304	FOXO3 rs13217795	0.858	0.975798	0.742	1.283	0.49	1.18762	0.719	1.982	0.368	0.870409	0.624	1.196
TERC rs12696304	FOXO3 rs4946935	0.54	0.922735	0.703	1.191	0.642	1.11868	0.72	1.817	0.735	0.950379	0.706	1.267
TERC rs12696304	IGF2R rs9456497	0.242	0.853989	0.646	1.112	0.487	0.826895	0.477	1.452	0.527	1.10854	0.78	1.587
TERC rs12696304	IL6 rs1800795	0.791	0.956855	0.645	1.416	0.794	1.05211	0.676	1.652	0.628	0.939933	0.708	1.226
TERC rs12696304	GHRHR rs2267723	0.351	0.841285	0.532	1.179	0.575	0.88181	0.463	1.326	0.657	1.0618	0.821	1.519
TERC rs12696304	CDKN2B rs4977756	0.705	0.946455	0.685	1.242	0.568	1.12717	0.763	1.791	0.58	0.926107	0.682	1.229
TERC rs12696304	CDKN2B rs1333049	0.897	1.02246	0.735	1.435	0.27	1.23993	0.832	1.895	0.323	0.876987	0.652	1.141
TERC rs12696304	PAPPA rs4837525	0.41	0.822796	0.527	1.335	0.39	0.809422	0.509	1.372	0.718	1.05711	0.764	1.392
TERC rs12696304	MRE11A rs533984	0.742	1.0679	0.69	1.551	0.144	1.36999	0.86	2.106	0.275	0.857795	0.649	1.163
TERC rs12696304	TXNRD1 rs17202060	0.321	0.873609	0.661	1.122	0.952	1.01382	0.63	1.788	0.827	1.03921	0.76	1.387
TERC rs12696304	SH2B3 rs3184504	0.192	1.24291	0.882	1.732	0.058	1.53147	0.97	2.44	0.014	0.707585	0.539	0.946
TERC rs12696304	KLOTHO rs1207362	0.331	1.19583	0.831	1.763	0.318	1.2347	0.818	1.91	0.101	0.8053	0.599	1.038
TERC rs12696304	IGF1R rs2229765	0.141	0.748891	0.477	1.055	0.449	0.822664	0.447	1.317	0.238	1.20399	0.905	1.735
TERC rs12696304	TP53 rs1042522	0.428	0.896756	0.691	1.157	0.605	0.869514	0.493	1.442	0.987	1.00332	0.723	1.416
TERC rs12696304	ERCC2 rs50871	0.333	0.859482	0.587	1.143	0.62	0.914931	0.626	1.292	0.717	1.04417	0.844	1.343
TERC rs12696304	PTPN1 rs6067484	0.375	0.895916	0.676	1.141	0.705	0.911345	0.543	1.542	0.941	0.987583	0.715	1.411
TERC rs3772190	GHSR rs572169	0.303	1.3396	0.781	2.363	0.581	1.06134	0.835	1.302	0.581	0.911544	0.634	1.294
TERC rs3772190	RAD50/IL13 rs2706372	0.025	1.35928	1.044	1.809	0.482	1.09341	0.853	1.428	0.104	0.761745	0.535	1.071
TERC rs3772190	LINC02227 rs2149954	0.122	1.22765	0.946	1.618	0.887	0.987043	0.798	1.229	0.574	0.925076	0.683	1.245
TERC rs3772190	FOXO3 rs12206094	0.255	1.16346	0.887	1.523	0.862	1.0178	0.821	1.301	0.911	1.01711	0.745	1.43
TERC rs3772190	FOXO3 rs2802292	0.715	1.06352	0.777	1.436	0.361	0.897537	0.705	1.13	0.474	1.11945	0.813	1.523
TERC rs3772190	FOXO3 rs2764264	0.417	1.11604	0.858	1.455	0.501	0.924553	0.725	1.165	0.497	1.1118	0.821	1.493
TERC rs3772190	FOXO3 rs10457180	0.486	1.09369	0.82	1.405	0.535	0.932385	0.738	1.151	0.5	1.10799	0.811	1.556
TERC rs3772190	FOXO3 rs13217795	0.427	1.10895	0.85	1.446	0.472	0.918439	0.728	1.17	0.554	1.09276	0.798	1.508
TERC rs3772190	FOXO3 rs4946935	0.216	1.16303	0.911	1.492	0.833	1.02408	0.826	1.26	0.941	1.01045	0.774	1.368
TERC rs3772190	IGF2R rs9456497	0.062	1.27831	0.99	1.675	0.635	1.06242	0.817	1.401	0.265	0.828498	0.6	1.163
TERC rs3772190	IL6 rs1800795	0.759	1.05851	0.734	1.56	0.358	0.912289	0.748	1.112	0.471	1.09173	0.851	1.418
TERC rs3772190	GHRHR rs2267723	0.25	1.24663	0.852	1.921	0.919	0.990177	0.787	1.247	0.666	0.941892	0.701	1.244
TERC rs3772190	CDKN2B rs4977756	0.239	1.18823	0.898	1.565	0.746	1.03839	0.804	1.322	0.915	0.984877	0.769	1.33
TERC rs3772190	CDKN2B rs1333049	0.995	1.00134	0.683	1.39	0.859	0.978377	0.78	1.22	0.326	1.14619	0.895	1.61
TERC rs3772190	PAPPA rs4837525	0.299	1.2772	0.788	2.081	0.38	0.907684	0.713	1.122	0.688	0.942842	0.705	1.305
TERC rs3772190	MRE11A rs533984	0.882	0.971259	0.654	1.451	0.83	1.02408	0.815	1.292	0.235	1.18423	0.876	1.567
TERC rs3772190	TXNRD1 rs17202060	0.09	1.27626	0.975	1.745	0.287	1.13166	0.888	1.423	0.436	0.8704	0.64	1.212
TERC rs3772190	SH2B3 rs3184504	0.387	0.827507	0.561	1.237	0.022	0.793519	0.641	0.974	0.032	1.40334	1.007	1.927
TERC rs3772190	KLOTHO rs1207362	0.376	0.850616	0.578	1.235	0.079	0.810598	0.63	1.011	0.072	1.28312	0.989	1.742
TERC rs3772190	IGF1R rs2229765	0.009	1.55604	1.083	2.201	0.037	1.20112	1.006	1.442	0.052	0.751804	0.553	0.99
TERC rs3772190	TP53 rs1042522	0.173	1.19442	0.943	1.639	0.292	0.877242	0.694	1.099	0.748	0.947393	0.666	1.319
TERC rs3772190	ERCC2 rs50871	0.418	1.14084	0.84	1.624	0.896	0.987876	0.82	1.186	0.828	1.02263	0.788	1.25
TERC rs3772190	PTPN1 rs6067484	0.164	1.18434	0.95	1.543	0.392	0.892112	0.694	1.161	0.915	0.983238	0.701	1.351
TERC rs16847897	GHSR rs572169	0.08	0.645178	0.366	1.023	0.28	0.761347	0.436	1.241	0.215	1.20499	0.904	1.67
TERC rs16847897	RAD50/IL13 rs2706372	0.235	0.858694	0.66	1.125	0.933	1.02129	0.633	1.621	0.924	0.984187	0.716	1.354
TERC rs16847897	LINC02227 rs2149954	0.08	0.799425	0.625	1.061	0.406	0.831834	0.535	1.294	0.538	1.08725	0.827	1.423
TERC rs16847897	FOXO3 rs12206094	0.125	0.82043	0.636	1.043	0.758	0.934842	0.614	1.411	0.661	1.0639	0.815	1.411
TERC rs16847897	FOXO3 rs2802292	0.224	0.831929	0.586	1.099	0.627	0.905328	0.54	1.436	0.863	1.02773	0.765	1.449
TERC rs16847897	FOXO3 rs2764264	0.145	0.821134	0.611	1.067	0.689	0.918457	0.592	1.387	0.815	1.03271	0.782	1.395
TERC rs16847897	FOXO3 rs10457180	0.157	0.829062	0.631	1.073	0.709	0.921927	0.573	1.439	0.824	1.03513	0.78	1.398
TERC rs16847897	FOXO3 rs13217795	0.167	0.833317	0.624	1.087	0.698	0.915675	0.569	1.35	0.871	1.02691	0.789	1.402
TERC rs16847897	FOXO3 rs4946935	0.058	0.78382	0.595	1.002	0.412	0.84389	0.541	1.23	0.34	1.13953	0.885	1.508
TERC rs16847897	IGF2R rs9456497	0.111	0.813431	0.625	1.029	0.52	0.854694	0.495	1.402	0.631	1.08157	0.79	1.53
TERC rs16847897	IL6 rs1800795	0.788	1.03718	0.719	1.452	0.205	1.25146	0.855	1.799	0.111	0.831402	0.655	1.052
TERC rs16847897	GHRHR rs2267723	0.082	0.720797	0.502	1.052	0.259	0.78731	0.525	1.24	0.302	1.14582	0.86	1.504
TERC rs16847897	CDKN2B rs4977756	0.212	0.858521	0.676	1.117	0.83	1.04286	0.76	1.642	0.865	0.980753	0.725	1.242
TERC rs16847897	CDKN2B rs1333049	0.283	0.847075	0.629	1.194	0.934	1.01198	0.739	1.461	0.97	1.00396	0.773	1.255
TERC rs16847897	PAPPA rs4837525	0.138	0.736387	0.475	1.132	0.206	0.751351	0.476	1.257	0.477	1.10905	0.815	1.462
TERC rs16847897	MRE11A rs533984	0.847	0.959783	0.637	1.456	0.382	1.22643	0.797	1.919	0.531	0.905322	0.67	1.236
TERC rs16847897	TXNRD1 rs17202060	0.029	0.765049	0.591	0.973	0.471	0.859912	0.569	1.336	0.241	1.17628	0.884	1.576
TERC rs16847897	SH2B3 rs3184504	0.143	1.27401	0.906	1.835	0.02	1.64892	1.093	2.537	0.002	0.665292	0.512	0.86
TERC rs16847897	KLOTHO rs1207362	0.923	1.0161	0.654	1.425	0.663	1.08412	0.683	1.59	0.293	0.878713	0.691	1.157
TERC rs16847897	IGF1R rs2229765	0.164	0.803774	0.579	1.106	1	0.99998	0.684	1.456	0.619	1.06106	0.839	1.369
TERC rs16847897	TP53 rs1042522	0.166	0.84609	0.66	1.07	0.498	0.865911	0.516	1.37	0.994	0.99899	0.751	1.357
TERC rs16847897	ERCC2 rs50871	0.261	0.853056	0.619	1.114	0.943	0.98784	0.69	1.366	0.991	0.997887	0.812	1.26
TERC rs16847897	PTPN1 rs6067484	0.248	0.878945	0.688	1.099	0.953	0.987129	0.66	1.709	0.628	0.931406	0.666	1.226
GHSR rs572169	RAD50/IL13 rs2706372	0.211	1.15403	0.901	1.43	0.141	1.35782	0.869	2.046	0.107	0.806474	0.614	1.062
GHSR rs572169	LINC02227 rs2149954	0.565	1.08071	0.815	1.397	0.875	1.03174	0.649	1.662	0.643	0.939035	0.7	1.237
GHSR rs572169	FOXO3 rs12206094	0.965	0.995125	0.745	1.313	0.792	0.943089	0.618	1.682	0.729	1.05559	0.741	1.394
GHSR rs572169	FOXO3 rs2802292	0.916	0.983337	0.718	1.388	0.559	0.8744	0.568	1.446	0.724	1.05047	0.768	1.394
GHSR rs572169	FOXO3 rs2764264	0.67	0.944299	0.728	1.241	0.297	0.790614	0.543	1.339	0.324	1.15098	0.816	1.471
GHSR rs572169	FOXO3 rs10457180	0.559	0.928991	0.725	1.185	0.272	0.79059	0.512	1.301	0.286	1.1566	0.839	1.539
GHSR rs572169	FOXO3 rs13217795	0.73	0.95885	0.748	1.242	0.327	0.811718	0.541	1.327	0.396	1.1201	0.815	1.456
GHSR rs572169	FOXO3 rs4946935	0.826	0.977614	0.764	1.235	0.719	0.922104	0.633	1.584	0.557	1.08051	0.78	1.391
GHSR rs572169	IGF2R rs9456497	0.332	1.11955	0.862	1.384	0.3	1.31505	0.764	2.117	0.178	0.811082	0.592	1.123
GHSR rs572169	IL6 rs1800795	0.261	1.24258	0.846	1.835	0.322	1.22129	0.83	1.906	0.226	0.855717	0.649	1.111
GHSR rs572169	GHRHR rs2267723	0.538	0.897593	0.598	1.307	0.293	0.807568	0.509	1.217	0.329	1.13035	0.875	1.48
GHSR rs572169	CDKN2B rs4977756	0.96	0.993276	0.756	1.297	0.831	0.9467	0.557	1.624	0.778	1.04567	0.769	1.432
GHSR rs572169	CDKN2B rs1333049	0.25	1.18442	0.87	1.579	0.173	1.33646	0.855	2.052	0.19	0.842975	0.643	1.094
GHSR rs572169	PAPPA rs4837525	0.173	0.768181	0.498	1.106	0.036	0.644311	0.4	0.982	0.123	1.24465	0.954	1.682
GHSR rs572169	MRE11A rs533984	0.889	0.970678	0.616	1.425	0.95	0.982585	0.571	1.582	0.704	1.05596	0.79	1.439
GHSR rs572169	TXNRD1 rs17202060	0.565	1.08574	0.813	1.42	0.377	1.20696	0.77	1.855	0.557	0.924169	0.7	1.218
GHSR rs572169	SH2B3 rs3184504	0.958	0.991888	0.701	1.387	0.558	0.88752	0.602	1.335	0.815	1.02742	0.794	1.327
GHSR rs572169	KLOTHO rs1207362	0.972	1.00521	0.682	1.443	0.542	0.883113	0.569	1.373	0.854	1.02154	0.771	1.323
GHSR rs572169	IGF1R rs2229765	0.558	1.0912	0.793	1.448	0.349	1.19842	0.792	1.709	0.697	0.952908	0.751	1.27
GHSR rs572169	TP53 rs1042522	0.754	0.962051	0.741	1.241	0.249	0.747256	0.436	1.192	0.511	1.10792	0.845	1.531
GHSR rs572169	ERCC2 rs50871	0.912	1.01763	0.745	1.415	0.854	0.950468	0.598	1.527	0.934	1.01137	0.773	1.296
GHSR rs572169	PTPN1 rs6067484	0.195	1.16558	0.924	1.449	0.416	1.21295	0.763	1.824	0.128	0.810815	0.625	1.084
RAD50/IL13 rs2706372	LINC02227 rs2149954	0.55	0.924199	0.696	1.201	0.312	0.891078	0.708	1.105	0.478	1.10114	0.851	1.474
RAD50/IL13 rs2706372	FOXO3 rs12206094	0.774	0.964231	0.728	1.229	0.941	0.992966	0.815	1.246	0.671	1.06471	0.803	1.476
RAD50/IL13 rs2706372	FOXO3 rs2802292	0.91	0.980768	0.715	1.287	0.477	0.93007	0.746	1.137	0.876	1.01921	0.766	1.452
RAD50/IL13 rs2706372	FOXO3 rs2764264	0.677	0.944926	0.689	1.218	0.452	0.917843	0.732	1.15	0.465	1.11751	0.845	1.559
RAD50/IL13 rs2706372	FOXO3 rs10457180	0.654	0.938971	0.708	1.201	0.535	0.933059	0.753	1.162	0.538	1.0955	0.817	1.539
RAD50/IL13 rs2706372	FOXO3 rs13217795	0.767	0.963602	0.741	1.231	0.473	0.927191	0.76	1.139	0.644	1.0681	0.807	1.5
RAD50/IL13 rs2706372	FOXO3 rs4946935	0.786	0.963178	0.731	1.226	0.995	1.00111	0.806	1.217	0.672	1.06699	0.812	1.474
RAD50/IL13 rs2706372	IGF2R rs9456497	0.491	0.915978	0.708	1.161	0.238	0.853252	0.64	1.11	0.113	1.28308	0.938	1.751
RAD50/IL13 rs2706372	IL6 rs1800795	0.375	1.13509	0.812	1.483	0.765	1.03327	0.826	1.26	0.371	0.896288	0.705	1.161
RAD50/IL13 rs2706372	GHRHR rs2267723	0.202	1.24464	0.883	1.791	0.484	1.07765	0.86	1.344	0.131	0.822491	0.625	1.051
RAD50/IL13 rs2706372	CDKN2B rs4977756	0.576	0.925023	0.679	1.244	0.756	0.963627	0.773	1.25	0.401	1.11866	0.83	1.445
RAD50/IL13 rs2706372	CDKN2B rs1333049	0.867	0.973669	0.676	1.344	0.863	1.02071	0.833	1.274	0.813	1.02803	0.794	1.326
RAD50/IL13 rs2706372	PAPPA rs4837525	0.367	0.830213	0.545	1.247	0.083	0.816658	0.651	1.028	0.237	1.17512	0.902	1.551
RAD50/IL13 rs2706372	MRE11A rs533984	0.749	1.05963	0.676	1.528	0.469	1.08801	0.855	1.374	0.764	0.95608	0.725	1.294
RAD50/IL13 rs2706372	TXNRD1 rs17202060	0.988	0.997301	0.747	1.328	0.642	1.06264	0.838	1.413	0.89	1.021	0.736	1.336
RAD50/IL13 rs2706372	SH2B3 rs3184504	0.819	0.965488	0.67	1.297	0.346	0.904073	0.732	1.127	0.774	1.03837	0.783	1.357
RAD50/IL13 rs2706372	KLOTHO rs1207362	0.892	0.969036	0.625	1.54	0.356	0.897304	0.72	1.14	0.869	1.02841	0.752	1.379
RAD50/IL13 rs2706372	IGF1R rs2229765	0.375	0.865556	0.616	1.175	0.813	1.02275	0.838	1.255	0.162	1.1862	0.932	1.553
RAD50/IL13 rs2706372	TP53 rs1042522	0.241	0.98688	0.624	1.09	0.241	0.841553	0.624	1.09	0.736	1.0525	0.787	1.523
RAD50/IL13 rs2706372	ERCC2 rs50871	0.276	1.1799	0.839	1.575	0.599	1.0582	0.862	1.285	0.201	0.85433	0.68	1.111
RAD50/IL13 rs2706372	PTPN1 rs6067484	0.535	1.07748	0.858	1.395	0.541	0.955883	0.626	1.201	0.541	0.902187	0.626	1.201
LINC02227 rs2149954	FOXO3 rs12206094	0.378	0.902672	0.714	1.178	0.78	0.966137	0.743	1.274	0.534	1.07768	0.812	1.405
LINC02227 rs2149954	FOXO3 rs2802292	0.503	0.909813	0.679	1.21	0.533	0.909968	0.664	1.237	0.771	1.04206	0.782	1.35
LINC02227 rs2149954	FOXO3 rs2764264	0.946	0.989829	0.773	1.302	0.929	1.01018	0.778	1.298	0.658	0.944694	0.715	1.198
LINC02227 rs2149954	FOXO3 rs10457180	0.904	0.983979	0.765	1.275	0.881	1.02016	0.766	1.351	0.63	0.938179	0.71	1.226
LINC02227 rs2149954	FOXO3 rs13217795	0.97	1.00373	0.794	1.331	0.926	1.01621	0.79	1.353	0.565	0.920933	0.685	1.178
LINC02227 rs2149954	FOXO3 rs4946935	0.482	0.915494	0.717	1.185	0.976	0.995729	0.778	1.301	0.72	1.05009	0.803	1.339
LINC02227 rs2149954	IGF2R rs9456497	0.596	0.945893	0.768	1.149	0.866	0.976685	0.742	1.32	0.983	0.997104	0.782	1.302
LINC02227 rs2149954	IL6 rs1800795	0.686	1.07289	0.809	1.54	0.522	1.07283	0.866	1.323	0.295	0.880988	0.676	1.097
LINC02227 rs2149954	GHRHR rs2267723	0.733	0.948612	0.695	1.274	0.76	0.972697	0.804	1.208	0.927	0.989472	0.787	1.22
LINC02227 rs2149954	CDKN2B rs4977756	0.419	1.10497	0.86	1.404	0.104	1.18125	0.972	1.462	0.079	0.813937	0.642	1,'57
LINC02227 rs2149954	CDKN2B rs1333049	0.164	1.21128	0.908	1.642	0.024	1.23663	1.021	1.49	0.038	0.784598	0.619	0.983
LINC02227 rs2149954	PAPPA rs4837525	0.187	1.23647	0.888	1.709	0.693	1.0503	0.829	1.372	0.083	0.812725	0.641	1.029
LINC02227 rs2149954	MRE11A rs533984	0.8	0.955031	0.67	1.338	0.562	1.07768	0.819	1.406	0.928	0.988157	0.791	1.293
LINC02227 rs2149954	TXNRD1 rs17202060	0.825	0.975503	0.777	1.237	0.295	1.14132	0.909	1.519	0.601	0.933198	0.702	1.21
LINC02227 rs2149954	SH2B3 rs3184504	0.581	0.93093	0.703	1.218	0.439	0.911998	0.71	1.148	0.874	1.01794	0.826	1.27
LINC02227 rs2149954	KLOTHO rs1207362	0.291	0.810677	0.546	1.236	0.129	0.837111	0.651	1.076	0.394	1.11359	0.863	1.43
LINC02227 rs2149954	IGF1R rs2229765	0.396	0.90303	0.694	1.171	0.532	1.06797	0.847	1.305	0.631	1.05537	0.867	1.315
LINC02227 rs2149954	TP53 rs1042522	0.118	0.838089	0.672	1.037	0.019	0.722703	0.53	0.929	0.069	1.25293	0.996	1.674
LINC02227 rs2149954	ERCC2 rs50871	0.589	0.919122	0.681	1.274	0.67	0.954456	0.785	1.161	0.849	1.02198	0.825	1.27
LINC02227 rs2149954	PTPN1 rs6067484	0.918	0.988102	0.8	1.24	0.747	0.953317	0.723	1.31	0.509	0.904535	0.656	1.196
FOXO3 rs12206094	IGF2R rs9456497	0.67	0.954596	0.771	1.182	0.348	0.874585	0.647	1.156	0.267	1.17976	0.871	1.598
FOXO3 rs12206094	IL6 rs1800795	0.578	1.10463	0.735	1.543	0.962	1.00564	0.783	1.242	0.617	0.942447	0.748	1.208
FOXO3 rs12206094	GHRHR rs2267723	0.201	1.23091	0.784	1.735	0.568	1.05951	0.87	1.326	0.131	0.836643	0.649	1.043
FOXO3 rs12206094	CDKN2B rs4977756	0.451	0.909977	0.703	1.168	0.491	0.921554	0.723	1.161	0.178	1.16876	0.922	1.477
FOXO3 rs12206094	CDKN2B rs1333049	0.091	0.78841	0.593	1.05	0.235	0.880719	0.715	1.082	0.021	1.29248	1.042	1.642
FOXO3 rs12206094	PAPPA rs4837525	0.721	1.06195	0.753	1.637	0.316	0.892211	0.709	1.119	0.855	0.980084	0.736	1.24
FOXO3 rs12206094	MRE11A rs533984	0.47	1.15119	0.788	1.649	0.324	1.12805	0.686	1.461	0.486	0.906842	0.687	1.207
FOXO3 rs12206094	TXNRD1 rs17202060	0.94	0.989395	0.769	1.273	0.703	1.05017	0.845	1.335	0.732	1.04817	0.793	1.439
FOXO3 rs12206094	SH2B3 rs3184504	0.895	1.01999	0.744	1.397	0.507	0.923853	0.73	1.165	0.998	0.999281	0.78	1.284
FOXO3 rs12206094	KLOTHO rs1207362	0.3	1.21424	0.824	1.737	0.871	0.979377	0.784	1.218	0.292	0.877908	0.678	1.123
FOXO3 rs12206094	IGF1R rs2229765	0.717	0.955847	0.75	1.198	0.492	1.06664	0.868	1.275	0.423	1.08684	0.898	1.332
FOXO3 rs12206094	TP53 rs1042522	0.556	1.07127	0.859	1.387	0.421	0.907793	0.71	1.183	0.577	0.92448	0.677	1.249
FOXO3 rs12206094	ERCC2 rs50871	0.304	1.14822	0.899	1.608	0.682	1.0335	0.865	1.236	0.268	0.893054	0.705	1.102
FOXO3 rs12206094	PTPN1 rs6067484	0.335	1.11254	0.903	1.433	0.81	0.973958	0.773	1.265	0.279	0.860363	0.635	1.138
FOXO3 rs2802292	IGF2R rs9456497	0.242	0.876561	0.703	1.106	0.307	0.833041	0.57	1.204	0.292	1.17249	0.84	1.606
FOXO3 rs2802292	IL6 rs1800795	0.794	1.05188	0.716	1.542	0.695	1.05407	0.794	1.392	0.458	0.907409	0.7	1.174
FOXO3 rs2802292	GHRHR rs2267723	0.707	1.05669	0.761	1.442	0.631	1.05932	0.839	1.346	0.297	0.891511	0.71	1.113
FOXO3 rs2802292	CDKN2B rs4977756	0.391	0.902008	0.703	1.145	0.852	0.976049	0.748	1.267	0.694	1.04878	0.828	1.326
FOXO3 rs2802292	CDKN2B rs1333049	0.086	0.777248	0.586	1.05	0.299	0.891156	0.708	1.106	0.093	1.20306	0.97	1.514
FOXO3 rs2802292	PAPPA rs4837525	0.816	0.956223	0.638	1.413	0.411	0.889443	0.66	1.178	0.983	0.997105	0.751	1.34
FOXO3 rs2802292	MRE11A rs533984	0.542	1.1189	0.778	1.645	0.176	1.20136	0.91	1.576	0.29	0.867178	0.661	1.124
FOXO3 rs2802292	TXNRD1 rs17202060	0.487	0.916262	0.698	1.183	0.692	1.05371	0.771	1.425	0.856	1.02484	0.763	1.355
FOXO3 rs2802292	SH2B3 rs3184504	0.834	0.968851	0.728	1.311	0.711	0.948544	0.712	1.269	0.776	0.965911	0.736	1.231
FOXO3 rs2802292	KLOTHO rs1207362	0.534	1.11613	0.737	1.644	0.898	1.01636	0.779	1.362	0.332	0.882146	0.683	1.179
FOXO3 rs2802292	IGF1R rs2229765	0.371	0.88556	0.661	1.213	0.834	1.02525	0.821	1.296	0.38	1.10527	0.874	1.404
FOXO3 rs2802292	TP53 rs1042522	0.724	0.960104	0.757	1.231	0.452	0.899078	0.664	1.226	0.803	0.962688	0.7	1.29
FOXO3 rs2802292	ERCC2 rs50871	0.091	1.28978	0.973	1.758	0.083	1.22059	0.975	1.557	0.013	0.750118	0.584	0.94
FOXO3 rs2802292	PTPN1 rs6067484	0.806	0.970332	0.777	1.218	0.757	0.951647	0.705	1.339	0.641	0.93309	0.687	1.306
FOXO3 rs2764264	IGF2R rs9456497	0.406	0.917704	0.754	1.135	0.345	0.867015	0.643	1.163	0.398	1.14773	0.816	1.594
FOXO3 rs2764264	IL6 rs1800795	0.654	1.08534	0.769	1.542	0.667	1.05314	0.825	1.335	0.43	0.910695	0.706	1.145
FOXO3 rs2764264	GHRHR rs2267723	0.596	0.909452	0.623	1.314	0.498	0.926221	0.734	1.129	0.708	1.04503	0.822	1.351
FOXO3 rs2764264	CDKN2B rs4977756	0.258	0.866769	0.676	1.107	0.508	0.925177	0.728	1.169	0.217	1.1562	0.911	1.467
FOXO3 rs2764264	CDKN2B rs1333049	0.066	0.760258	0.567	1.029	0.255	0.88162	0.699	1.095	0.049	1.26638	1.005	1.624
FOXO3 rs2764264	PAPPA rs4837525	0.695	1.0758	0.77	1.644	0.473	0.923559	0.742	1.179	0.567	0.928832	0.705	1.178
FOXO3 rs2764264	MRE11A rs533984	0.856	1.03981	0.701	1.548	0.383	1.1121	0.867	1.443	0.677	0.945153	0.725	1.245
FOXO3 rs2764264	TXNRD1 rs17202060	0.95	0.991066	0.756	1.265	0.252	1.16268	0.899	1.553	0.729	0.948753	0.694	1.274
FOXO3 rs2764264	SH2B3 rs3184504	0.743	0.953976	0.712	1.281	0.284	0.886403	0.7	1.11	0.894	1.01497	0.789	1.297
FOXO3 rs2764264	KLOTHO rs1207362	0.854	1.03673	0.674	1.53	0.75	0.963735	0.759	1.213	0.666	0.946811	0.723	1.242
FOXO3 rs2764264	IGF1R rs2229765	0.498	0.906431	0.682	1.17	0.59	1.05531	0.865	1.306	0.415	1.09559	0.882	1.377
FOXO3 rs2764264	TP53 rs1042522	0.899	0.985796	0.784	1.228	0.249	0.853861	0.652	1.101	0.953	0.99187	0.712	1.357
FOXO3 rs2764264	ERCC2 rs50871	0.594	1.07408	0.825	1.464	0.765	1.03071	0.861	1.266	0.355	0.903944	0.711	1.112
FOXO3 rs2764264	PTPN1 rs6067484	0.472	0.916548	0.725	1.164	0.148	0.837757	0.651	1.074	0.46	1.10089	0.85	1.471
FOXO3 rs10457180	IGF2R rs9456497	0.466	0.924472	0.752	1.158	0.402	0.883921	0.652	1.179	0.411	1.13629	0.82	1.545
FOXO3 rs10457180	IL6 rs1800795	0.556	1.10465	0.78	1.496	0.709	1.04163	0.829	1.285	0.387	0.8985	0.709	1.149
FOXO3 rs10457180	GHRHR rs2267723	0.545	0.901855	0.616	1.264	0.54	0.933768	0.75	1.149	0.642	1.0581	0.852	1.363
FOXO3 rs10457180	CDKN2B rs4977756	0.326	0.881942	0.692	1.139	0.534	0.928678	0.74	1.174	0.264	1.14072	0.906	1.423
FOXO3 rs10457180	CDKN2B rs1333049	0.082	0.778191	0.592	1.061	0.296	0.893498	0.728	1.111	0.056	1.24482	0.98	1.56
FOXO3 rs10457180	PAPPA rs4837525	0.596	1.09901	0.771	1.636	0.538	0.938684	0.761	1.171	0.484	0.91317	0.703	1.16
FOXO3 rs10457180	MRE11A rs533984	0.827	1.04262	0.703	1.496	0.395	1.10276	0.858	1.395	0.68	0.948566	0.726	1.249
FOXO3 rs10457180	TXNRD1 rs17202060	0.89	1.01833	0.812	1.288	0.289	1.14319	0.878	1.489	0.548	0.915842	0.672	1.276
FOXO3 rs10457180	SH2B3 rs3184504	0.63	0.92837	0.69	1.246	0.328	0.89024	0.706	1.157	0.708	1.04867	0.794	1.353
FOXO3 rs10457180	KLOTHO rs1207362	0.547	1.11678	0.761	1.744	0.85	0.97654	0.777	1.232	0.407	0.900068	0.668	1.166
FOXO3 rs10457180	IGF1R rs2229765	0.536	0.919244	0.693	1.184	0.557	1.05357	0.871	1.284	0.416	1.09668	0.882	1.342
FOXO3 rs10457180	TP53 rs1042522	0.751	0.964291	0.78	1.226	0.216	0.852208	0.657	1.103	0.837	1.03523	0.751	1.405
FOXO3 rs10457180	ERCC2 rs50871	0.62	1.07252	0.837	1.47	0.802	1.02402	0.833	1.234	0.404	0.906779	0.715	1.119
FOXO3 rs10457180	PTPN1 rs6067484	0.42	0.913104	0.71	1.175	0.135	0.83373	0.665	1.1	0.446	1.12401	0.839	1.559
FOXO3 rs13217795	IGF2R rs9456497	0.387	0.914035	0.731	1.139	0.493	0.899614	0.64	1.208	0.496	1.11988	0.807	1.608
FOXO3 rs13217795	IL6 rs1800795	0.709	1.07316	0.782	1.502	0.744	1.03497	0.816	1.296	0.431	0.907898	0.704	1.142
FOXO3 rs13217795	GHRHR rs2267723	0.562	0.900233	0.619	1.266	0.563	0.942624	0.747	1.148	0.716	1.04462	0.827	1.349
FOXO3 rs13217795	CDKN2B rs4977756	0.18	0.848339	0.651	1.111	0.47	0.916742	0.728	1.155	0.175	1.1691	0.913	1.484
FOXO3 rs13217795	CDKN2B rs1333049	0.038	0.741703	0.555	1.012	0.225	0.880055	0.705	1.095	0.043	1.27943	1.021	1.649
FOXO3 rs13217795	PAPPA rs4837525	0.552	1.11934	0.781	1.699	0.77	0.965518	0.784	1.223	0.347	0.888093	0.665	1.138
FOXO3 rs13217795	MRE11A rs533984	0.838	1.0365	0.696	1.484	0.367	1.11199	0.89	1.418	0.618	0.939146	0.731	1.247
FOXO3 rs13217795	TXNRD1 rs17202060	0.979	0.996262	0.76	1.289	0.356	1.13138	0.882	1.49	0.631	0.931848	0.686	1.26
FOXO3 rs13217795	SH2B3 rs3184504	0.485	0.899089	0.66	1.194	0.254	0.876299	0.698	1.111	0.648	1.06287	0.829	1.344
FOXO3 rs13217795	KLOTHO rs1207362	0.737	1.07077	0.725	1.614	0.77	0.968213	0.757	1.206	0.494	0.916285	0.713	1.2
FOXO3 rs13217795	IGF1R rs2229765	0.469	0.905125	0.69	1.195	0.538	1.06187	0.872	1.281	0.448	1.09081	0.875	1.351
FOXO3 rs13217795	TP53 rs1042522	0.631	0.945855	0.744	1.184	0.183	0.841993	0.654	1.12	0.782	1.03906	0.758	1.413
FOXO3 rs13217795	ERCC2 rs50871	0.765	1.04397	0.765	1.38	0.88	1.01656	0.834	1.219	0.431	0.915855	0.736	1.138
FOXO3 rs13217795	PTPN1 rs6067484	0.426	0.905275	0.696	1.147	0.176	0.846222	0.664	1.105	0.505	1.09833	0.821	1.489
FOXO3 rs4946935	IGF2R rs9456497	0.603	0.948182	0.776	1.153	0.25	0.841619	0.62	1.129	0.153	1.23753	0.932	1.672
FOXO3 rs4946935	IL6 rs1800795	0.262	1.19061	0.862	1.623	0.702	1.04048	0.835	1.276	0.281	0.891294	0.725	1.097
FOXO3 rs4946935	GHRHR rs2267723	0.669	1.07447	0.774	1.486	0.945	0.992473	0.806	1.22	0.688	0.954346	0.766	1.191
FOXO3 rs4946935	CDKN2B rs4977756	0.278	0.880014	0.689	1.12	0.322	0.896281	0.723	1.127	0.063	1.22618	0.974	1.534
FOXO3 rs4946935	CDKN2B rs1333049	0.09	0.783874	0.581	1.048	0.215	0.880114	0.708	1.076	0.009	1.30611	1.066	1.654
FOXO3 rs4946935	PAPPA rs4837525	0.481	1.15162	0.791	1.788	0.449	0.922374	0.723	1.155	0.583	0.926787	0.696	1.201
FOXO3 rs4946935	MRE11A rs533984	0.999	1.00028	0.671	1.411	0.692	1.04833	0.822	1.305	0.846	1.0266	0.797	1.376
FOXO3 rs4946935	TXNRD1 rs17202060	0.755	1.04206	0.815	1.32	0.466	1.08718	0.862	1.392	0.904	0.984718	0.755	1.31
FOXO3 rs4946935	SH2B3 rs3184504	0.999	1.00027	0.749	1.346	0.348	0.903453	0.732	1.131	0.781	1.03029	0.803	1.283
FOXO3 rs4946935	KLOTHO rs1207362	0.734	1.0655	0.717	1.556	0.494	0.928956	0.738	1.158	0.827	0.971988	0.757	1.279
FOXO3 rs4946935	IGF1R rs2229765	0.732	0.95799	0.732	1.228	0.592	1.052	0.874	1.266	0.282	1.12118	0.907	1.428
FOXO3 rs4946935	TP53 rs1042522	0.595	1.06696	0.852	1.394	0.267	0.886086	0.712	1.097	0.759	0.958212	0.696	1.319
FOXO3 rs4946935	ERCC2 rs50871	0.498	1.10075	0.852	1.492	0.983	1.00182	0.843	1.198	0.532	0.938464	0.755	1.171
FOXO3 rs4946935	PTPN1 rs6067484	0.739	1.03654	0.822	1.347	0.366	0.894988	0.706	1.154	0.992	0.997664	0.759	1.319
IGF2R rs9456497	IL6 rs1800795	0.345	0.838347	0.56	1.155	0.408	0.910258	0.718	1.115	0.318	1.15377	0.89	1.579
IGF2R rs9456497	GHRHR rs2267723	0.886	1.03306	0.647	1.575	0.94	0.991729	0.815	1.221	0.727	0.949062	0.706	1.29
IGF2R rs9456497	CDKN2B rs4977756	0.997	1.00117	0.731	1.372	0.757	1.03267	0.852	1.27	0.776	0.963087	0.706	1.287
IGF2R rs9456497	CDKN2B rs1333049	0.087	0.699342	0.447	1.066	0.531	0.944973	0.788	1.137	0.067	1.33086	0.973	1.855
IGF2R rs9456497	PAPPA rs4837525	0.619	0.907056	0.577	1.28	0.177	0.864343	0.691	1.081	0.792	1.0374	0.784	1.419
IGF2R rs9456497	MRE11A rs533984	0.534	0.886574	0.561	1.296	0.792	1.03068	0.811	1.306	0.595	1.08145	0.804	1.531
IGF2R rs9456497	TXNRD1 rs17202060	0.787	0.957301	0.66	1.324	0.54	1.07737	0.86	1.397	0.996	0.998871	0.733	1.351
IGF2R rs9456497	SH2B3 rs3184504	0.455	0.878792	0.628	1.252	0.245	0.888606	0.712	1.089	0.442	1.1061	0.838	1.439
IGF2R rs9456497	KLOTHO rs1207362	0.072	0.69647	0.443	1.049	0.056	0.818177	0.666	1.018	0.075	1.27075	0.969	1.723
IGF2R rs9456497	IGF1R rs2229765	0.362	1.14576	0.831	1.578	0.054	1.21745	0.985	1.496	0.078	0.800268	0.614	1.031
IGF2R rs9456497	TP53 rs1042522	0.737	0.956701	0.717	1.237	0.183	0.856829	0.678	1.082	0.81	1.04117	0.737	1.543
IGF2R rs9456497	ERCC2 rs50871	0.731	0.934455	0.624	1.358	0.661	0.957171	0.785	1.168	0.819	1.03186	0.787	1.37
IGF2R rs9456497	PTPN1 rs6067484	0.16	0.809043	0.583	1.093	0.053	0.805854	0.641	1.006	0.119	1.34826	0.947	2.054
IL6 rs1800795	GHRHR rs2267723	0.069	0.767089	0.571	1.024	0.037	0.751594	0.568	0.988	0.038	1.24596	1	1.537
IL6 rs1800795	CDKN2B rs4977756	0.312	0.877208	0.664	1.147	0.511	0.904055	0.674	1.228	0.298	1.1152	0.903	1.385
IL6 rs1800795	CDKN2B rs1333049	0.73	0.951406	0.698	1.273	0.887	1.02199	0.757	1.377	0.882	1.01831	0.816	1.27
IL6 rs1800795	PAPPA rs4837525	0.221	0.800244	0.543	1.095	0.072	0.744674	0.526	1.037	0.209	1.17205	0.922	1.525
IL6 rs1800795	MRE11A rs533984	0.292	0.834152	0.571	1.142	0.653	0.934545	0.674	1.254	0.289	1.13039	0.897	1.455
IL6 rs1800795	TXNRD1 rs17202060	0.581	0.935687	0.74	1.198	0.941	1.01284	0.742	1.495	0.645	1.05747	0.812	1.343
IL6 rs1800795	SH2B3 rs3184504	0.894	1.01872	0.761	1.365	0.825	0.971098	0.735	1.3	0.707	0.958324	0.752	1.191
IL6 rs1800795	KLOTHO rs1207362	0.381	0.87657	0.621	1.177	0.21	0.835798	0.605	1.119	0.501	1.07503	0.862	1.358
IL6 rs1800795	IGF1R rs2229765	0.661	1.05769	0.829	1.385	0.134	1.22364	0.946	1.637	0.429	0.923373	0.747	1.135
IL6 rs1800795	TP53 rs1042522	0.469	0.924297	0.73	1.145	0.158	0.79099	0.565	1.097	0.477	1.09907	0.856	1.48
IL6 rs1800795	ERCC2 rs50871	0.602	0.94268	0.748	1.209	0.592	0.933225	0.72	1.234	0.754	1.02587	0.835	1.235
IL6 rs1800795	PTPN1 rs6067484	0.859	1.0196	0.826	1.273	0.988	0.996022	0.691	1.474	0.474	0.906635	0.686	1.219
GHRHR rs2267723	CDKN2B rs4977756	0.309	0.869623	0.654	1.127	0.554	0.893728	0.616	1.311	0.351	1.12762	0.863	1.446
GHRHR rs2267723	CDKN2B rs1333049	0.937	0.989408	0.76	1.311	0.661	1.06825	0.799	1.507	0.831	0.977124	0.772	1.192
GHRHR rs2267723	PAPPA rs4837525	0.444	1.13498	0.811	1.543	0.991	1.00229	0.696	1.419	0.337	0.887652	0.705	1.134
GHRHR rs2267723	MRE11A rs533984	0.405	0.864631	0.584	1.246	0.818	0.958755	0.628	1.394	0.432	1.10049	0.851	1.459
GHRHR rs2267723	TXNRD1 rs17202060	0.358	1.10812	0.881	1.397	0.149	1.35967	0.931	2.197	0.162	0.809453	0.583	1.06
GHRHR rs2267723	SH2B3 rs3184504	0.57	0.922894	0.672	1.241	0.42	0.87616	0.608	1.217	0.683	1.04849	0.835	1.328
GHRHR rs2267723	KLOTHO rs1207362	0.888	1.02135	0.726	1.474	0.803	0.955649	0.652	1.43	0.745	0.963574	0.747	1.237
GHRHR rs2267723	IGF1R rs2229765	0.415	0.907888	0.705	1.145	0.766	1.04927	0.76	1.392	0.556	1.05504	0.88	1.296
GHRHR rs2267723	TP53 rs1042522	0.808	1.02476	0.825	1.29	0.989	0.99703	0.654	1.499	0.403	0.885024	0.657	1.17
GHRHR rs2267723	ERCC2 rs50871	0.876	1.02578	0.764	1.369	0.813	1.03149	0.768	1.37	0.585	0.946777	0.762	1.169
GHRHR rs2267723	PTPN1 rs6067484	0.908	0.988607	0.783	1.24	0.611	0.902578	0.594	1.334	0.95	0.990128	0.76	1.317
CDKN2B rs4977756	PAPPA rs4837525	0.333	1.18613	0.85	1.694	0.901	0.982599	0.757	1.284	0.308	0.884934	0.692	1.132
CDKN2B rs4977756	MRE11A rs533984	0.332	1.22851	0.856	1.98	0.146	1.20939	0.94	1.608	0.291	0.854127	0.613	1.115
CDKN2B rs4977756	TXNRD1 rs17202060	0.895	0.984188	0.76	1.327	0.866	1.02498	0.745	1.402	0.628	1.05839	0.827	1.358
CDKN2B rs4977756	SH2B3 rs3184504	0.75	0.949852	0.69	1.292	0.302	0.868056	0.652	1.115	0.619	1.07447	0.831	1.448
CDKN2B rs4977756	KLOTHO rs1207362	0.908	1.01959	0.739	1.443	0.507	0.91781	0.696	1.203	0.951	0.993914	0.776	1.266
CDKN2B rs4977756	IGF1R rs2229765	0.716	0.947433	0.718	1.279	0.797	1.02912	0.826	1.276	0.306	1.12793	0.875	1.425
CDKN2B rs4977756	TP53 rs1042522	0.103	0.818796	0.643	1.054	0.003	0.62939	0.465	0.811	0.003	1.51177	1.135	2.119
CDKN2B rs4977756	ERCC2 rs50871	0.507	0.917939	0.698	1.179	0.321	0.900283	0.731	1.102	0.299	1.09918	0.92	1.332
CDKN2B rs4977756	PTPN1 rs6067484	0.786	1.03178	0.824	1.313	0.435	0.901164	0.672	1.209	0.91	0.985728	0.736	1.328
CDKN2B rs1333049	PAPPA rs4837525	0.957	0.920896	0.803	1.276	0.173	0.808173	0.744	1.065	0.658	1.09258	0.902	1.168
CDKN2B rs1333049	MRE11A rs533984	0.626	1.08304	0.768	1.551	0.537	1.10883	0.808	1.527	0.787	0.96672	0.759	1.231
CDKN2B rs1333049	TXNRD1 rs17202060	0.874	0.982205	0.78	1.234	0.897	0.976937	0.708	1.429	0.489	1.08486	0.851	1.384
CDKN2B rs1333049	SH2B3 rs3184504	0.503	1.10499	0.819	1.474	0.89	0.975095	0.712	1.298	0.669	0.94304	0.728	1.23
CDKN2B rs1333049	KLOTHO rs1207362	0.424	1.14022	0.837	1.608	0.916	0.981069	0.743	1.314	0.539	0.931727	0.739	1.157
CDKN2B rs1333049	IGF1R rs2229765	0.838	1.02656	0.808	1.326	0.481	1.08809	0.851	1.395	0.812	1.02351	0.848	1.23
CDKN2B rs1333049	TP53 rs1042522	0.222	0.881287	0.72	1.082	0.01	0.653513	0.465	0.897	0.025	1.3364	1.03	1.738
CDKN2B rs1333049	ERCC2 rs50871	0.493	1.08643	0.854	1.391	0.87	1.01878	0.796	1.279	0.616	0.954235	0.799	1.15
CDKN2B rs1333049	PTPN1 rs6067484	0.877	0.984607	0.815	1.213	0.15	0.808413	0.595	1.094	0.374	1.11311	0.861	1.436
PAPPA rs4837525	MRE11A rs533984	0.14	0.737846	0.491	1.151	0.644	0.926324	0.655	1.376	0.321	1.13498	0.862	1.476
PAPPA rs4837525	TXNRD1 rs17202060	0.593	0.927584	0.705	1.269	0.44	1.19385	0.743	1.984	0.679	0.931206	0.663	1.323
PAPPA rs4837525	SH2B3 rs3184504	0.848	1.02594	0.776	1.373	0.512	1.1145	0.831	1.467	0.165	0.855961	0.681	1.06
PAPPA rs4837525	KLOTHO rs1207362	0.636	0.9176	0.628	1.354	0.807	0.944349	0.745	1.252	0.807	0.971745	0.745	1.252
PAPPA rs4837525	IGF1R rs2229765	0.433	0.898321	0.672	1.198	0.364	1.15173	0.83	1.571	0.827	0.975732	0.783	1.231
PAPPA rs4837525	TP53 rs1042522	0.635	0.940221	0.743	1.201	0.96	1.00961	0.7	1.504	0.287	0.877275	0.664	1.12
PAPPA rs4837525	ERCC2 rs50871	0.65	0.930203	0.674	1.29	0.854	1.02925	0.756	1.43	0.679	0.953419	0.749	1.184
PAPPA rs4837525	PTPN1 rs6067484	0.379	0.902111	0.727	1.16	0.774	0.945633	0.631	1.397	0.78	0.961859	0.734	1.278
MRE11A rs533984	TXNRD1 rs17202060	0.349	1.12379	0.889	1.492	0.357	1.22189	0.793	1.966	0.473	0.899215	0.651	1.202
MRE11A rs533984	SH2B3 rs3184504	0.223	0.818516	0.573	1.132	0.038	0.68835	0.463	0.973	0.053	1.28299	0.998	1.59
MRE11A rs533984	KLOTHO rs1207362	0.985	1.0038	0.658	1.527	0.394	0.865642	0.618	1.236	0.774	1.04331	0.796	1.391
MRE11A rs533984	IGF1R rs2229765	0.562	1.09967	0.809	1.504	0.306	1.1771	0.845	1.677	0.69	0.955281	0.749	1.212
MRE11A rs533984	TP53 rs1042522	0.306	1.13673	0.891	1.523	0.94	1.01566	0.658	1.507	0.373	0.878965	0.667	1.194
MRE11A rs533984	ERCC2 rs50871	0.193	1.20725	0.885	1.642	0.486	1.11287	0.807	1.477	0.306	0.890311	0.709	1.138
MRE11A rs533984	PTPN1 rs6067484	0.202	1.16194	0.922	1.439	0.603	1.10914	0.76	1.707	0.243	0.82775	0.594	1.146
TXNRD1 rs17202060	SH2B3 rs3184504	0.689	1.06583	0.803	1.571	0.464	0.919422	0.741	1.155	0.938	1.01132	0.736	1.274
TXNRD1 rs17202060	KLOTHO rs1207362	0.973	0.993343	0.69	1.458	0.254	0.867988	0.67	1.114	0.662	1.05864	0.834	1.387
TXNRD1 rs17202060	IGF1R rs2229765	0.101	1.26638	0.963	1.723	0.059	1.2304	0.982	1.531	0.168	0.856619	0.679	1.076
TXNRD1 rs17202060	TP53 rs1042522	0.656	1.05219	0.825	1.411	0.221	0.828655	0.604	1.088	0.669	1.06389	0.79	1.439
TXNRD1 rs17202060	ERCC2 rs50871	0.575	1.11358	0.806	1.685	0.974	0.994809	0.811	1.26	0.838	0.967676	0.717	1.226
TXNRD1 rs17202060	PTPN1 rs6067484	0.774	0.967246	0.772	1.271	0.138	0.813525	0.631	1.087	0.266	1.20637	0.868	1.707
SH2B3 rs3184504	KLOTHO rs1207362	0.655	1.08393	0.757	1.56	0.965	1.00645	0.773	1.32	0.353	0.890468	0.694	1.155
SH2B3 rs3184504	IGF1R rs2229765	0.196	0.851072	0.656	1.087	0.682	1.04705	0.838	1.327	0.496	1.06842	0.882	1.278
SH2B3 rs3184504	TP53 rs1042522	0.131	0.845953	0.664	1.058	0.036	0.718207	0.497	0.972	0.104	1.22191	0.954	1.626
SH2B3 rs3184504	ERCC2 rs50871	0.599	1.07861	0.825	1.48	0.358	1.12602	0.878	1.445	0.168	0.863358	0.689	1.05
SH2B3 rs3184504	PTPN1 rs6067484	0.796	0.974947	0.8	1.189	0.952	0.991106	0.755	1.377	0.39	0.889837	0.669	1.14
KLOTHO rs1207362	IGF1R rs2229765	0.07	0.789084	0.605	1.043	0.349	0.854325	0.595	1.189	0.095	1.21043	0.965	1.523
KLOTHO rs1207362	TP53 rs1042522	0.053	0.797514	0.626	1.01	0.021	0.58274	0.363	0.931	0.066	1.31938	0.969	1.777
KLOTHO rs1207362	ERCC2 rs50871	0.167	0.828437	0.629	1.094	0.31	0.855297	0.633	1.156	0.419	1.09874	0.88	1.365
KLOTHO rs1207362	PTPN1 rs6067484	0.203	0.870918	0.685	1.059	0.231	0.802105	0.529	1.172	0.563	1.0762	0.828	1.473
IGF1R rs2229765	TP53 rs1042522	0.197	1.13445	0.928	1.385	0.343	0.865175	0.617	1.145	0.811	0.976412	0.791	1.236
IGF1R rs2229765	ERCC2 rs50871	0.751	0.962581	0.756	1.239	0.294	0.877378	0.689	1.132	0.151	1.14039	0.938	1.369
IGF1R rs2229765	PTPN1 rs6067484	0.058	1.13834	0.98	1.478	0.841	0.923877	0.708	1.476	0.437	0.898553	0.665	1.16
TP53 rs1042522	ERCC2 rs50871	0.304	0.853415	0.598	1.17	0.706	0.965062	0.788	1.179	0.872	1.01888	0.815	1.31
TP53 rs1042522	PTPN1 rs6067484	0.227	0.862619	0.676	1.093	0.384	0.882982	0.674	1.171	0.915	1.01772	0.745	1.426
ERCC2 rs50871	PTPN1 rs6067484	0.946	0.995017	0.846	1.174	0.651	0.92662	0.663	1.338	0.822	0.971804	0.763	1.219
Significant results are highlighted in red.
‘First SNP’ and ‘Second SNP’ denotes which SNP’s p-value from the Cox regression interaction model is shown in the column.

## Sheet: ST3
Supplementary Table 3. The full model of nine health-related variables tested by Cox regression analysis for their effect on survival above 85 years of age.
	p-value	HR	95% CI for HR
			Lower	Upper
Gender (men)	0.197802	0.816334	0.585102	1.10166
Body weight by sex-specific 4th quartile (men = 87.3+ kg; women = 72.6+ kg)	0.000999001	0.542247	0.405375	0.750347
Left heel bone mineral density (T-values: > -1.0 OR < -2.4)	0.002997	0.691342	0.509839	0.884433
Folates in serum by median (<=18.1 nmol/L)	0.010989	0.565468	0.342442	0.863116
Self-rated nutritional status (mildly or severely malnourished)	0.012987	0.677982	0.425597	0.893314
Number of medicaments taken daily (5+)	0.02997	0.732485	0.527722	0.959948
Number of hospital admissions in the past year (2 or more)	0.027972	0.648415	0.504873	0.973257
Regularly taking supplementary vitamin B complex (No)	0.002997	0.541388	0.345519	0.815388
Age of the oldest living sibling (<80)	0.001998	0.532809	0.290261	0.700831
Mother's age at death (<80)	0.032967	0.718134	0.581735	0.97885
Model (overall)	3.1363e-09
Significant results are highlighted in red.

## Sheet: ST4
Supplementary Table 4. The full model of all interactions tested in a Cox regression survival analysis with gender and nine significant health-related variables.
		p-value	HR	95% CI for HR			p-value	HR	95% CI for HR			p-value	HR	95% CI for HR			p-value	HR	95% CI for HR			p-value	HR	95% CI for HR			p-value	HR	95% CI for HR			p-value	HR	95% CI for HR			p-value	HR	95% CI for HR			p-value	HR	95% CI for HR			p-value	HR	95% CI for HR
				Lower	Upper				Lower	Upper				Lower	Upper				Lower	Upper				Lower	Upper				Lower	Upper				Lower	Upper				Lower	Upper				Lower	Upper				Lower
Interaction	CDKN2B rs4977756 x TP53 rs1042522	0.001998	1.70798	1.2302	2.40362	IL6 rs1800795 x GHRHR rs2267723	0.004995	1.44413	1.13145	1.86315	TERC rs16847897 x SH2B3 rs3184504	0.00699301	0.67708	0.491929	0.915556	CDKN2B rs1333049 x TP53 rs1042522	0.012987	1.42777	1.036	1.886	LINC02227 rs2149954 x CDKN2B rs1333049	0.014985	0.73237	0.562991	0.953189	PARK7 rs225119 x LINC02227 rs2149954	0.015984	0.756131	0.596182	0.972464	FOXO3 rs4946935 x CDKN2B rs1333049	0.034965	1.27696	1.01136	1.6459	FOXO3 rs12206094 x CDKN2B rs1333049	0.043956	1.27295	1.01459	1.68173	FOXO3A rs2802292 x ERCC2 rs50871	0.046953	0.783956	0.591358	0.998794	TERC rs12696304 x SH2B3 rs3184504	0.048951	0.749108	0.549381
Gender (men)		0.310689	0.848574	0.580186	1.15932		0.145854	0.79061	0.559607	1.0769		0.0779221	0.770137	0.560592	1.025		0.181818	0.815947	0.584179	1.10491		0.291708	0.85137	0.604578	1.14478		0.0819181	0.779056	0.566718	1.02006		0.247752	0.834554	0.580952	1.11582		0.237762	0.826687	0.590072	1.11608		0.182817	0.799696	0.543281	1.10877		0.133866	0.79031	0.555123
Body weight by sex-specific 4th quartile (men = 87.3+ kg; women = 72.6+ kg)		0.000999001	0.536902	0.383131	0.736476		0.001998	0.53653	0.385136	0.732457		0.000999001	0.546191	0.374149	0.732783		0.001998	0.553076	0.383101	0.76233		0.002997	0.567921	0.390947	0.767538		0.000999001	0.559939	0.391036	0.738925		0.000999001	0.560116	0.387378	0.765132		0.000999001	0.562044	0.382753	0.762604		0.000999001	0.548174	0.379936	0.734574		0.000999001	0.542827	0.384197
Left heel bone mineral density (T-values: > -1.0 OR < -2.4)		0.003996	0.665912	0.494725	0.842705		0.00799201	0.699613	0.515892	0.905301		0.00699301	0.675197	0.516051	0.869046		0.001998	0.657585	0.498307	0.849692		0.000999001	0.647264	0.480143	0.833869		0.004995	0.667994	0.505034	0.855498		0.002997	0.670461	0.495987	0.849396		0.00599401	0.669808	0.507111	0.85833		0.001998	0.6808	0.511294	0.879373		0.003996	0.670826	0.512341
Folates in serum by median (<=18.1 nmol/L)		0.022977	0.580569	0.343689	0.903498		0.000999001	0.471669	0.281632	0.779348		0.018981	0.545391	0.314703	0.896466		0.00899101	0.547217	0.324066	0.876593		0.010989	0.534779	0.313486	0.877409		0.017982	0.556577	0.317871	0.91023		0.013986	0.536889	0.305796	0.875037		0.022977	0.544549	0.313109	0.900701		0.01998	0.58821	0.349139	0.883651		0.013986	0.586227	0.351226
Self-rated nutritional status (mildly or severely malnourished)		0.002997	0.580399	0.388588	0.832641		0.00799201	0.589594	0.398018	0.826396		0.024975	0.647379	0.42889	0.918209		0.002997	0.605188	0.415194	0.854085		0.00699301	0.633809	0.439312	0.875131		0.017982	0.62454	0.417231	0.890309		0.022977	0.663091	0.44913	0.918121		0.018981	0.648103	0.432261	0.924705		0.00699301	0.618025	0.420277	0.868657		0.013986	0.640269	0.429329
Number of medicaments taken daily (5+)		0.02997	0.705178	0.500056	0.942993		0.018981	0.695105	0.496898	0.949985		0.113886	0.77249	0.530016	1.05626		0.038961	0.719833	0.507308	0.952642		0.012987	0.676288	0.473078	0.896665		0.03996	0.732102	0.513793	0.974709		0.016983	0.695685	0.486761	0.94548		0.016983	0.695498	0.485181	0.937418		0.033966	0.72793	0.521099	0.967184		0.0739261	0.755491	0.523589
Number of hospital admissions in the past year (2 or more)		0.0689311	0.715796	0.488501	1.01877		0.013986	0.678774	0.488904	0.943668		0.036963	0.699486	0.493875	0.994532		0.04995	0.711739	0.496117	1.01867		0.03996	0.713229	0.501999	0.991553		0.0739261	0.730886	0.503239	1.03631		0.0949051	0.743484	0.511907	1.05408		0.101898	0.74515	0.521641	1.07916		0.038961	0.696288	0.483537	0.976832		0.036963	0.707256	0.509214
Regularly taking supplementary vitamin B complex (No)		0.000999001	0.493331	0.308929	0.760453		0.000999001	0.444024	0.26593	0.697182		0.000999001	0.537871	0.341807	0.7982		0.000999001	0.496437	0.313591	0.782159		0.000999001	0.51261	0.325937	0.802014		0.002997	0.536454	0.335368	0.809487		0.001998	0.499163	0.31725	0.804833		0.001998	0.499746	0.32325	0.808184		0.00599401	0.560893	0.357858	0.84126		0.000999001	0.539665	0.35566
Age of the oldest living sibling (<80)		0.004995	0.512355	0.308332	0.780085		0.002997	0.48193	0.292562	0.718684		0.002997	0.52051	0.308822	0.758569		0.004995	0.515278	0.313132	0.776456		0.004995	0.499713	0.306904	0.732256		0.000999001	0.46768	0.285693	0.673729		0.002997	0.482593	0.311084	0.703183		0.000999001	0.472968	0.293607	0.699712		0.003996	0.494055	0.311987	0.708086		0.002997	0.501693	0.311962
Mother's age at death (<80)		0.028971	0.743637	0.555073	0.981157		0.016983	0.719127	0.536052	0.934519		0.017982	0.720019	0.533601	0.935912		0.035964	0.753468	0.57444	0.992639		0.048951	0.775033	0.589435	1.00459		0.028971	0.742309	0.54752	0.959065		0.0559441	0.779146	0.598084	1.01393		0.0629371	0.783097	0.590791	1.0152		0.030969	0.738126	0.541811	0.953025		0.033966	0.744334	0.561588
Model (overall)		1.4883e-10					4.0906e-10					6.7716e-10					2.1215e-09					1.1717e-09					2.5546e-09					4.9163e-09					4.4486e-09					1.6833e-09					1.7499e-09
Significant results are highlighted in red.
[truncated: 21 more columns]
